# Supplementary material for: Movement consistency during repetitive tool use action
Source: PLoS One. 2017 Mar 9;12(3):e0173281. doi: 10.1371/journal.pone.0173281 (PMC5344383; doi:10.1371/journal.pone.0173281)
Supplement: S1 Dataset — (XLSX) [file pone.0173281.s001.xlsx]

## Sheet: Legend
Legend for abbreviations
Supplementary data for: Starke SD and Baber C: Movement consistency during repetitive tool use action.
		Experiment	Condition
	01H	#1	horizontal sawing
	01V	#1	vertical sawing
	02L	#2	line sawing
	02D	#2	disc sawing
	03S	#3	small saw
	03B	#3	large saw
	04N	#4	normal sawing
	04R	#4	repeat of normal sawing at end of session
	04NP	#4	sawing with non-preferred hand
	04V	#4	vertical sawing
	04HV	#4	vertical sawing with heavy saw
	04H	#4	sawing with heavy saw
	04S	#4	sawing with short blade length
	04L	#4	sawing with long blade length
	05F	#5	free arm movements
	05M	#5	mimed sawing
	05R	#5	real sawing

## Sheet: Frequency - Median
Sawing frequency (Hz): participant-specific medians
Supplementary data for: Starke SD and Baber C: Movement consistency during repetitive tool use action.
Participant No.	01H	01V	02L	02D	03S	03B	04N	04R	04NP	04V	04HV	04H	04S	04L	05F	05M	05R
1	2.35	2.02	2.14	1.97	1.32	1.67	2.5	2.17	1.79	2	1.79	1.72	1.43	0.82	1.27	1.41	3.13
2	2.06	2.17	2.67	3.08	1.29	2.78	1.96	1.25	1.32	1.47	1.19	1.19	1.39	1.32	1.08	0.98	2
3	2.56	2.13	2.31	2.61	1.53	1.37	1.61	1.56	1.43	1.61	1.47	1.25	1.25	0.86	1.16	1.18	2.7
4	3.64	4.49	2.4	2.93	2.11	0.84	1.33	1.32	1.47	1.52	1.39	1.35	1.79	1	1.02	1.05	2.33
5	2.22	2.53	1.97	1.43	4.14	2	2.5	2.63	2.94	2.63	2.63	2.38	2.27	0.79	1.1	1.33	2
6			3	1.89	1.41	1.85	2.38	2.04	2.08	2.22	1.72	1.72	2.5	1.22	0.97	0.99	1.89
7			1.9	2.31	2.03	1.02	1.16	2.63	1.56	2.08	1.72	1.92	1.82	2.5	0.72	0.98	1.52
8			2.55	1.85	2.73	2.5	2.57	0.81	2.63	3.23	2.08	2.08	1.47	3.33	0.81	0.83	2.2
9			1.74	3.16	2.79	1.67	1.64	2.5	1.61	2.27	1.56	2	2.5	1.06
10			1.85	2.18	1.94	1.67	3.33	3.85	2.22	2.63	1.79	2.17	3.85	2
11			2.14	2.61	2.2	1.79	2.5	1.32	1.52	1.56	1.37	1.39	2.63	1.3
12			1.35	2.55	3.12	1.72	2.94	2.63	2.08	2.63	2	1.72	2.78	0.89
13			1.86	1.29	2.61	2.78	2.63	1.23	1.33	2.5	1.27	1.56	2.94	0.79
14			2.45	2.11	3.53	1.39	2.78	2.94	3.57	3.03	2.27	2.44	3.85	1.79
15			2.45	2.35	3.16	2.5	2.38	2.63	2.08	2.63	2.17	2.5	2.63	0.85
16					2.18	1.28
17					1.43
18					3.69
19					2.67
20					2.03

## Sheet: Frequency - IQR
Sawing frequency (Hz): participant-specific IQRs
Supplementary data for: Starke SD and Baber C: Movement consistency during repetitive tool use action.
Participant No.	01H	01V	02L	02D	03S	03B	04N	04R	04NP	04V	04HV	04H	04S	04L	05F	05M	05R
1	0.34	1.09	0.18	0.22	0.29	0.16	0.25	0.56	0.2	0.16	0.28	0.26	0.3	0.25	0.06	0.04	0.28
2	0.61	0.72	0.48	0.16	0.07	0.44	0.11	0.15	0.18	0.14	0.11	0.11	0.26	0.36	0.04	0.04	0.35
3	0.29	1.59	0.31	0.41	0.19	0.61	0.2	0.1	0.42	0.2	0.21	0.2	0.16	0.22	0.04	0.06	0.28
4	0.43	0.51	0.34	0.43	0.12	0.34	0.24	0.05	0.16	0.05	0.23	0.07	0.2	0.13	0.04	0.04	0.17
5	0.22	2.05	0.64	0.61	0.14	0.49	0.36	0.31	0.16	0.4	0.4	0.53	0.55	0.19	0.06	0.04	0.12
6			0.39	0.43	0.07	0.53	0.36	0.08	0.2	0.14	0.17	0.06	0.36	0.13	0.05	0.03	0.1
7			0.14	0.39	0.2	0.58	0.41	0.4	0.72	0.43	0.29	0.23	1.18	0.28	0.03	0.03	0.14
8			0.4	0.17	0.85	0.71	0.85	0.47	0.28	0.39	0.25	0.56	0.45	0.63	0.04	0.04	0.49
9			0.19	0.59	0.37	0.26	0.22	0.46	0.36	0.35	0.32	0.25	0.36	0.17
10			0.27	0.2	0.19	0.17	0.63	0.32	0.44	0.59	0.14	0.27	0.97	0.25
11			0.04	0.34	0.1	0.39	0.85	0.23	0.61	0.91	0.35	0.38	0.56	0.32
12			0.19	0.16	0.32	0.82	0.56	0.28	0.3	0.4	0.75	0.21	0.83	0.41
13			0.18	0.32	0.67	0.67	1.33	0.25	0.25	1.05	0.61	0.42	0.49	0.25
14			0.28	0.29	0.3	0.29	0.24	0.18	0.51	0.37	0.21	0.12	0.6	0.71
15			0.19	0.45	0.26	0.25	0.35	0.4	0.25	0.74	0.36	0.25	0.4	0.24
16					0.22	0.74
17					0.12
18					0.34
19					0.17
20					0.2

## Sheet: Excursion distance Exp. #5
Excursion distance (mm) in experiment #5: participant-specific medians
Supplementary data for: Starke SD and Baber C: Movement consistency during repetitive tool use action.
Participant No.	05F	05M	05R
1	465	393	100
2	324	285	154
3	395	375	137
4	405	448	107
5	414	250	152
6	336	280	143
7	441	408	156
8	420	375	121
Excursion distance (mm) in experiment #5: participant-specific IQRs
Supplementary data for: Starke SD and Baber C: Movement consistency during repetitive tool use action.
Participant No.	05F	05M	05R
1	34	34	27
2	33	24	71
3	45	45	24
4	26	56	30
5	42	27	24
6	27	18	95
7	23	41	22
8	25	25	27

## Sheet: Sawing Orangutan
Sawing frequency (Hz): Orangutan on David Attenborough clip
Supplementary data for: Starke SD and Baber C: Movement consistency during repetitive tool use action.
Data from steady sawing cycles (sawing starts 2/3s into the clip): https://www.youtube.com/watch?v=IFACrIx5SZ0
Difference frames half-cycle	Half-cycle duration	Cycle duration	Cycle frequency
7	0.28	0.6	1.66667
8	0.32
7	0.28	0.52	1.92308
6	0.24
7	0.28	0.52	1.92308
6	0.24
9	0.36	0.64	1.5625
7	0.28
9	0.36	0.64	1.5625
7	0.28
7	0.28	0.6	1.66667
8	0.32
5	0.2	0.48	2.08333
7	0.28
7	0.28	0.6	1.66667
8	0.32
6	0.24	0.48	2.08333
6	0.24
6	0.24	0.44	2.27273
5	0.2
7	0.28	0.56	1.78571
7	0.28
6	0.24	0.6	1.66667
9	0.36
5	0.2	0.48	2.08333
7	0.28
5	0.2	0.44	2.27273
6	0.24
6	0.24	0.52	1.92308
7	0.28
5	0.2	0.44	2.27273
6	0.24
6	0.24	0.52	1.92308
7	0.28
5	0.2	0.44	2.27273
6	0.24
7	0.28	0.48	2.08333
5	0.2
5	0.2	0.44	2.27273
6	0.24
5	0.2	0.48	2.08333
7	0.28
6	0.24	0.48	2.08333
6	0.24
5	0.2	0.48	2.08333
7	0.28
		Mean	1.96594
		SD	0.242213
